# Supplementary material for: Clinical Features and Prognostic Significance of NOTCH1 Mutations in Diffuse Large B-Cell Lymphoma
Source: Front Oncol. 2021 Dec 9;11:746577. doi: 10.3389/fonc.2021.746577 (PMC8695434; doi:10.3389/fonc.2021.746577)
Supplement: Supplementary file 2 [file DataSheet_2.xlsx]

## Sheet: Sheet2
Hugo_Symbol	i_transcript_name	NCBI_Build	Entrez_Gene_Id	Chromosome	Start_Position	End_position	Strand	Variant_Classification	Reference_Allele	Tumor_Seq_Allele1	Tumor_Seq_Allele2	Base_Change	Protein_Change	ref_reads	var_reads	VAF
NOTCH1	NM_017617.3	37	4851	9	139391799	139391799	+	Missense_Mutation	C	C	A	c.6392G>T	p.G2131V	681	859	0.557792
NOTCH1	NM_017617.3	37	4851	9	139413142	139413142	+	Missense_Mutation	C	C	T	c.1000G>A	p.E334K	888	660	0.426357
NOTCH1	NM_017617.3	37	4851	9	139390649	139390650	+	Frame_Shift_Del	AG	AG	-	c.7541_7542delCT	p.P2514Rfs*4	400	1524	0.7921
NOTCH1	NM_017617.3	37	4851	9	139405681	139405681	+	Missense_Mutation	G	G	A	c.2510C>T	p.P837L	632	46	0.0678466
NOTCH1	NM_017617.3	37	4851	9	139391593	139391593	+	Missense_Mutation	C	C	T	c.6598G>A	p.V2200M	357	660	0.648968
NOTCH1	NM_017617.3	37	4851	9	139401080	139401080	+	Missense_Mutation	C	C	T	c.3913G>A	p.E1305K	290	36	0.1104
NOTCH1	NM_017617.3	37	4851	9	139393636	139393636	+	Missense_Mutation	G	G	A	c.5990C>T	p.T1997M		:	0.293
NOTCH1	NM_017617.3	37	4851	9	139390975	139390975	+	Silent	G	G	A	c.7216C>T	p.Q2406*	410	486	0.542411
NOTCH1	NM_017617.3	37	4851	9	139391680	139391680	+	Silent	T	T	A	c.6511A>T	p.K2171*	829	113	0.119958
NOTCH1	NM_017617.3	37	4851	9	139390649	139390650	+	Frame_Shift_Del	AG	AG	-	c.7541_7542delCT	p.P2514Rfs*4	690	13	0.184922
NOTCH1	NM_017617.3	37	4851	9	139390546	139390546	+	Missense_Mutation	G	G	A	c.7645C>T	p.R2549C	566	619	0.5224
NOTCH1	NM_017617.3	37	4851	9	139405654	139405654	+	Missense_Mutation	T	T	G	c.2537A>C	p.Q846P	307	281	0.477891
NOTCH1	NM_017617.3	37	4851	9	139405649	139405649	+	Missense_Mutation	C	C	T	c.2542G>A	p.E848K	339	338	0.499261
NOTCH1	NM_017617.3	37	4851	9	139440218	139440229	+	Frame_Shift_Del	AGGGGCGCCAGGAG	AGGGGCGCCAGGAG	-	c.10_23delCTCCTGGCGCCCCT	p.L4Afs*21	75	209	0.735915
NOTCH1	NM_017617.3	37	4851	9	139440216	139440231	+	Frame_Shift_Del	AGGGGCGCCAGGAGCG	AGGGGCGCCAGGAGCG	CC	c.8_23delCGCTCCTGGCGCCCCTinsGG	p.P3Rfs*22	75	209	0.735915
NOTCH1	NM_017617.3	37	4851	9	139417425	139417425	+	Missense_Mutation	G	G	A	c.619C>T	p.R207C	1666	1066	0.3902
NOTCH1	NM_017617.3	37	4851	9	139391190	139391190	+	Missense_Mutation	G	G	A	c.7001C>T	p.P2334L	411	386	0.484316
NOTCH1	NM_017617.3	37	4851	9	139390649	139390650	+	Frame_Shift_Del	AG	AG	-	c.7541_7542del	p.P2514Rfs*4	2296	189	0.761
NOTCH1	NM_017617.3	37	4851	9	139413892	139413892	+	Splice_Site	C	C	T	c.865+3G>A	.	443	215	0.326748
